# Supplementary material for: Long-Term Effects of Perinatal Exposure to a Glyphosate-Based Herbicide on Melatonin Levels and Oxidative Brain Damage in Adult Male Rats
Source: Antioxidants (Basel). 2023 Oct 3;12(10):1825. doi: 10.3390/antiox12101825 (PMC10604376; doi:10.3390/antiox12101825)
Supplement: Supplementary file 1 [file antioxidants-12-01825-s001.zip]

Archive with 1 entries (1 files):
- antioxidants-2599850-supplementary.pdf
